# Supplementary material for: The Possible Earliest Allopolyploidization in Tracheophytes Revealed by Phylotranscriptomics and Morphology of Selaginellaceae
Source: Mol Biol Evol. 2024 Aug 5;41(8):msae153. doi: 10.1093/molbev/msae153 (PMC11299036; doi:10.1093/molbev/msae153)
Supplement: msae153_Supplementary_Data [file msae153_supplementary_data.zip]

Archive with 2 entries (2 files):
- Supplementary Information_Tables_R2_20240715.xlsx
- Supporting Information_Figures_R2_20240715.pdf
